# Supplementary material for: Preliminary Exploration of the Protective Mechanism of Eugenol Against Acute Liver Injury Induced by Thioacetamide Based on Metabolomics
Source: Molecules. 2024 Nov 8;29(22):5288. doi: 10.3390/molecules29225288 (PMC11596261; doi:10.3390/molecules29225288)
Supplement: Supplementary file 1 [file molecules-29-05288-s001.zip]

Archive with 2 entries (2 files):
- Supplemental Table S2.pdf
- Supplementary Table S1 Differential expressed metab-final.pdf
